# Supplementary material for: MEKK3 coordinates with FBW7 to regulate WDR62 stability and neurogenesis
Source: PLoS Biol. 2018 Dec 19;16(12):e2006613. doi: 10.1371/journal.pbio.2006613 (PMC6347294; doi:10.1371/journal.pbio.2006613)
Supplement: S1 Data — (XLSX) [file pbio.2006613.s001.xlsx]

## Sheet: Figure 1A
Fraction of GFP+ cell (%)
	VZ/SVZ	IZ	CP			VZ/SVZ	IZ	CP			VZ/SVZ	IZ	CP
Scramble	20.7317	30.4878	48.7805		shM1	8.79121	87.9121	3.2967		shM2	3.33333	90	6.66667		shM3	12.6316	84.2105	3.15789
	18.136	30.9824	50.8816			4.93827	92.5926	2.46914			5.12821	92.3077	2.5641			8.06452	88.7097	3.22581
	17.5862	18.4483	48.4483			5.19481	92.2078	2.5974			3.7037	87.037	9.25926			2.63158	93.4211	3.94737
	15.2801	32.2581	52.4618			2.94118	95.5882	1.47059			5.88235	84.7059	9.41176			12.2807	87.7193	5.26316
	16.4983	30.9764	52.5253			7.22892	90.3614	2.40964			3.84615	89.7436	6.41026			10.5882	84.7059	4.70588
	17.2727	23.6364	59.0909			7.69231	89.011	3.2967			3.38983	81.3559	15.2542			7.14286	89.2857	3.57143
	23.8938	32.7434	43.3628								6.73077	81.7308	11.5385
	25.4545	27.2727	56.3636								2.32558	93.0233	2.32558
	26.1905	23.8095	50
mean	20.116	27.8461	51.3239		mean	6.13111	91.2789	2.59003		mean	4.29249	87.488	7.92879		mean	8.88991	88.0087	3.97859
std deviation	4.10682	4.90823	4.58978		std deviation	2.15378	2.77415	0.678105		std deviation	1.47941	4.53491	4.38725		std deviation	3.77577	3.37147	0.846882
SEM	1.36894	1.63608	1.52993		SEM	0.879277	1.13254	0.276835		SEM	0.523052	1.60333	1.55113		SEM	1.54145	1.3764	0.345738

## Sheet: Figure 1B
E16.5 pax6 thickness (%)										E16.5 Tuj1 thickness(%)
	WT					Mekk3 cKO				WT				Mekk3 cKO
	cortex thickness	pax6 thickness	(%)			cortex thickness	pax6 thickness	(%)		cortex thickness	Tuj1thickness	(%)		cortex thickness	Tuj1thickness	(%)
	578.42	95.887	16.5774	16.5774		570	86.683	15.2075		578.42	459.424	79.4274		570	456.694	80.1218
	613.39	111.248	18.1366	18.1366		636.675	97.025	15.2393		613.39	472.521	77.0344		636.675	568.336	89.2663
	593.371	92.866	15.6506	15.6506		646.841	81.058	12.5314		593.371	488.821	82.3803		646.841	551.669	85.2866
	595.009	109.264	18.3634	18.3634		645.054	61.757	9.57393		595.009	475.538	79.9211		645.054	580.405	89.9777
E16.5 pax6 thickness (%)										E16.5 Tuj1 thickness (%)
	WT	Mekk3 cKO									WT	Mekk3 cKO
	16.5774	15.2075									79.4274	80.1218
	18.1366	15.2393									77.0344	89.2663
	15.6506	12.5314									82.3803	85.2866
	18.3634	9.57393									79.9211	89.9777
mean	17.182	13.138								mean	79.6908	86.1631
std deviation	1.29329	2.69377								std deviation	2.19186	4.52575
SEM	0.646644	1.34689								SEM	1.09593	2.26287

## Sheet: Figure 1C
E16.5 sox2 thickness					E16.5 PH3 postive cells
	WT	Mekk3 cKO				WT	Mekk3 cKO
	97.433	80.205				29	27
	88.304	69.015				22	16
	96.418	75.111				36	17
	97.454					36
	85.26					30
						33
						33
mean	92.9738	74.777			mean	31.2857	20
std deviation	5.76908	5.60247			std deviation	4.88925	6.08276
SEM	2.58001	3.23459			SEM	1.84796	3.51188

## Sheet: Figure 1D
E16.5 Tbr2 postive cells per section
	WT	Mekk3 cKO
	322	182
	328	282
	384	282
	318	304
	296	293
mean	329.6	268.6
std deviation	32.7231	49.2626
SEM	14.6342	22.0309

## Sheet: Figure 1E
Ki67+ per section				BrdU+ per section				cell cycle exit index
	WT	MEKK3 cKO			WT	MEKK3 cKO			WT				MEKK3 cKO
	328	255			355	295			26	195	13.3333		22	136	16.1765
	346	235			374	267			33	197	16.7513		26	131	19.8473
	292	200			318	224			27	178	15.1685		16	92	17.3913
	260	186			279	203			28	169	16.568		22	100	22
	376	181			406	201			28	200	14		23	122	18.8525
		195				216
mean	320.4	208.667		mean	346.4	234.333		mean	15.1642	18.8535
std deviation	45.4401	29.6018		std deviation	49.3386	38.1663		std deviation	1.51633	2.24681
SEM	20.3214	12.0849		SEM	22.0649	15.5813		SEM	0.678123	0.917257

## Sheet: Figure 2F
MEKK3 and WDR62 active JNKsynergistic				F
		vector	WDR62 only	MEKK3 only	WDR62+MEKK3
Relative p-JNK IntDen / GFP		1	1.10985	15.1154	34.5005
		1	0.908131	12.1969	43.3293
		1	0.855336	17.0777	44.7424

## Sheet: Figure 2H
Relative protein expression		WT	Mekk3 cKO
	MEKK3 expression	0.876515	0.327296
		1.13658	0.280929
		0.986904	0.59002
	WDR62 expression	1.07712	0.711735
		0.972827	0.562577
		0.950053	0.641595

## Sheet: Figure 3A
WDR62 Mut reduce p-JNK				WT	Mut			WT	Mut
		Relative WDR62 expression/ GAPDH		0.896978	0.439602		Relative P-JNK/ GADPH	1.03048	0.152746
				1.10302	0.335914			0.96952	0.583543
				1	0.247068			1	0.444326
					0.260129				0.524138

## Sheet: Figure 3B
E18.5 cortex thickness in 13 brains
	WT	WDR62 cKO
	649.964	614.38
	556.152	515.85
	612.733	553.946
	627.06	596.807
	600.633	606.08
	546.066	531.646
	604.717	570.876
	589.056	564.051
	645.647	496.925
	653.215	601.895
	559.784	628.617
	568.325	585.117
	617.638	580.648
	658.754	592.901
	574.941	533.944
	624.976	483.881
	581.611	487.632
	547.961	575.156
	595.162	477.297
	602.664	522.019
		522.554
		508.401
mean	600.853	552.301
std deviation	35.5246	46.252
SEM	7.94353	9.86097

## Sheet: Figure 3D
E16.5 ki67+ cells (%)	WT				JNK1 KO				cell cycle exit
	Ki67+cell	total cell	%		Ki67+cell	total cell	%			Brdu+Ki67- cells	Brdu+ cells	cell cycle exit (%)			Brdu+Ki67- cells	Brdu+ cells	cell cycle exit (%)
	1210	1768	68.4389		851	1754	48.5177		WT	9	1219	0.73831		JNK1 KO	89	940	9.46809
	1350	2190	61.6438		765	1499	51.034			50	1400	3.57143			56	821	6.82095
	1265	1979	63.9212		1420	2400	59.1667			73	1338	5.4559			140	1560	8.97436
mean	64.668	52.9061							mean	3.25521	8.42113
std deviation	3.45855	5.56586							std deviation	2.37464	1.40761
SEM	1.99679	3.21345							SEM	1.371	0.812686

[truncated: 20 more sheets: Figure 3E, Figure 4A, Figure 4B, Figure 4C, Figure 4D, Figure 4E, Figure 5A, Figure 5H, Figure 6A, Figure 6B, Figuere 6C, Figure 7D, Fig.S1B, Figure S3B, Figure S3C, Figure S5B, Figure S5C, Figure.S5D, Figure. S6B, Figure S6D]
